# Supplementary material for: A Comparative Study on the Mechanism of Delayed-Type Hypersensitivity Mediated by the Recombinant Mycobacterium tuberculosis Fusion Protein ESAT6-CFP10 and Purified Protein Derivative
Source: Int J Mol Sci. 2023 Nov 22;24(23):16612. doi: 10.3390/ijms242316612 (PMC10706316; doi:10.3390/ijms242316612)
Supplement: Supplementary file 1 [file ijms-24-16612-s001.zip]

Archive with 1 entries (1 files):
- 222ijms-2697922-Supplementary File.pdf
